# Supplementary material for: A Modified Protocol for the Isolation, Culture, and Characterization of Human Smooth Muscle Cells from the Umbilical Cord
Source: Methods Protoc. 2023 May 26;6(3):54. doi: 10.3390/mps6030054 (PMC10304459; doi:10.3390/mps6030054)
Supplement: Supplementary file 1 [file mps-06-00054-s001.zip]

Archive with 1 entries (1 files):
- mps-2356398-supplementary.pdf
